# Supplementary material for: Psychosocial Well-Being of Informal Caregivers of Adults Receiving Home Mechanical Ventilation: A Scoping Review
Source: J Clin Med. 2025 Sep 5;14(17):6294. doi: 10.3390/jcm14176294 (PMC12429581; doi:10.3390/jcm14176294)
Supplement: Supplementary file 1 [file jcm-14-06294-s001.zip]

Archive with 3 entries (3 files):
- Supplementary File S1 Scoping review protocol-edited.pdf
- Supplementary File S2 Search strategy-edited.pdf
- Supplementary File S3 PRISMA Checklist-edited.pdf
